# Supplementary material for: Evaluation of Chronic Dietary Risk of Trifloxystrobin and Bupirimate in Cucumber Based on Supervised Residue Test
Source: Foods. 2025 May 14;14(10):1745. doi: 10.3390/foods14101745 (PMC12110765; doi:10.3390/foods14101745)
Supplement: Supplementary file 1 [file foods-14-01745-s001.zip]

Archive with 1 entries (1 files):
- foods-3613839-supplementary.pdf
